# Supplementary material for: The Effects of Anti-Vaccine Conspiracy Theories on Vaccination Intentions
Source: PLoS One. 2014 Feb 20;9(2):e89177. doi: 10.1371/journal.pone.0089177 (PMC3930676; doi:10.1371/journal.pone.0089177)
Supplement: File S2 — Raw data from Study 1 and Study 2. (XLS) [file pone.0089177.s002.xls]

## Sheet: Key to Study 1
Variable name	Description (item)
Unique_ID	Participant ID
Gender	Gender
Age	Age
Parent_Status	Are you a parent? (Yes, 1 or No, 2)
Children_Number	If yes, how many children do you have?
Children_Youngest_Age	If yes, how old is your youngest child?
AntiVaccine_1	Immunizations allow governments to track and control people.
AntiVaccine_2	Vaccines are harmful, and this fact is covered up.
AntiVaccine_3	Tiny devices are placed in vaccines to track people.
AntiVaccine_4	Pharmaceutical companies, scientists and academics work together to cover up the dangers of vaccines.
AntiVaccine_5_Reversescored	Vaccines are not tampered with.
AntiVaccine_6	The government is trying to cover up the link between vaccines and autism.
AntiVaccine_7	Tiny devices are implanted in vaccines for use in mind control experiments.
AntiVaccine_8	The flu vaccine allows the government to monitor the elderly through the implantation of tiny tracki...
Trust_1	Corporations
Trust_2	National government
Dangers_1	Vaccines lead to allergies.
Dangers_2	A large number of early vaccinations expose an infant s immune system to avoidable risks.
Dangers_3	Vaccinations cause the illnesses they are intended to protect against.
Dangers_4	The side-effects of vaccinations are unforeseeable.
Dangers_5	Multiple vaccines overwhelm the infant’s immune system.
Dangers_6	I feel uncertain about the potential side-effects of immunizations.
Dangers_7	I feel uncertain about the safety of immunizations.
Dangers_8	I feel uncertain about the motives of those involved in immunizations (e.g., the government, pharmacutical companies, etc.).
Power_1	I feel that immunization concerns are too big for my actions to have an impact.
Power_2	When it comes to immunizations, I feel powerless.
Power_3	I feel that my actions will not stop the negative outcomes of immunizations.
Diss_1	I am very disappointed with those who are involved in immunisations (e.g., the government, pharmaceutical companies, etc.)
Diss_2	Those who are involved in immunizations (e.g., the government, pharmaceutical companies, etc.) are no longer important to me as they used to be.
Diss_3	I have given up on those who are involved in immunizations (e.g., the government, pharmaceutical companies, etc.).
Diss_4	I feel tricked, cheated or deceived by those who are involved in immunizations (e.g., the government, pharmaceutical companies, etc.).
Intention	Intention to vaccinate a fictional child
AntiVaccine_Mean	Mean Anti-vaccine conspiracy belief
Powerlessness_Mean	Mean of Powerlessness
Disillusionment_Mean	Mean of Disillusionment
Dangers_Mean	Mean of Dangers
Trust in authorities	Mean of Trust in authorities

## Sheet: Study 1 data
Unique_ID	Gender	Age	Parent_Status	Children_Number	Children_Youngest_Age	AntiVaccine_1	AntiVaccine_2	AntiVaccine_3	AntiVaccine_4	AntiVaccine_5_Reversescored	AntiVaccine_6	AntiVaccine_7	AntiVaccine_8	Trust_1	Trust_2	Dangers_1	Dangers_2	Dangers_3	Dangers_4	Dangers_5	Dangers_6	Dangers_7	Dangers_8	Power_1	Power_2	Power_3	Diss_1	Diss_2	Diss_3	Diss_4	Intention	AntiVaccine_Mean	Powerlessness_Mean	Disillusionment_Mean	Dangers_Mean	Trust in authorities
77777	1	31	1	2	5	2	1	1	2	1	1	1	1	6	4	1	1	5	7	4	6	7	1	6	4	1	1	1	1	1	4	1.22222	3.66667	1	4	5
Heth09	2	29	1	2	3	5	5	3	5	4	5	1	1	1	1	3	4	4	5	4	7	5	5	2	2	2	3	5	7	5	6	3.66667	2	5	4.625	1
Same06	2	27	1	1	3	1	1	1	1	1	1	1	1	4	5	1	1	2	1	2	1	1	1	3	1	3	1	1	1	1	6	1	2.33333	1	1.25	4.5
japa05	2	34	1	2	3	1	1	1	1	1	1	1	1	3	3	2	2	1	3	2	2	2	1	1	1	2	1	3	2	1	7	1	1.33333	1.75	1.875	3
naed12	2	26	1	1	3	5	7	1	7	4	6	1	1	1	1	7	7	7	1	7	1	1	5	7	7	7	7	7	7	7	1	4.33333	7	7	4.5	1
caty06	2	33	1	1	3	1	1	1	1	1	1	1	1	4	5	2	1	1	1	1	1	1	1	1	1	1	1	1	1	1	5	1	1	1	1.125	4.5
Amfa02	2	46	1	1	5	1	1	1	1	1	1	1	1	3	5	2	1	1	3	1	2	2	1	2	2	2	1	1	1	1	5	1	2	1	1.625	4
lich08	2	33	1	1	5	2	6	2	6	4	6	2	1	1	2	4	6	3	5	6	5	5	3	3	3	5	5	2	2	2	4	4	3.66667	2.75	4.625	1.5
ha05	2	31	1	1	2	1	1	1	1	1	1	1	1	1	1	7	1	1	3	5	1	1	1	3	4	4	1	1	1	1	7	1	3.66667	1	2.5	1
jepa09	2	43	1	1	5	2	2	1	2	3	2	1	1	3	4	2	1	2	3	2	2	2	1	3	2	2	4	4	2	2	7	1.77778	2.33333	3	1.875	3.5
limc02	2	48	1	2	2	1	1	1	1	1	1	1	1	5	5	1	1	2	2	1	1	1	1	2	1	1	1	1	1	1	7	1	1.33333	1	1.25	5
licr02	2	33	1	1	3	2	2	1	1	2	2	1	1	2	2	1	1	3	3	2	3	3	1	4	4	4	1	2	1	2	7	1.44444	4	1.5	2.125	2
Jafa09	2	38	1	1	3	1	1	1	2	2	5	1	1	4	5	4	3	1	2	2	2	2	1	2	2	2	1	1	1	1	6	1.77778	2	1	2.125	4.5
Saol07	2	32	1	1	1	1	2	1	2	2	1	1	1	3	3	3	2	2	3	2	4	3	2	2	2	2	2	2	2	2	6	1.33333	2	2	2.625	3
Cawh02	2	37	1	2	3	1	1	1	1	1	1	1	1	5	6	1	1	1	1	1	1	1	1	1	1	1	1	1	1	1	7	1	1	1	1	5.5
emca07	2	32	1	1	3	1	1	1	1	1	4	1	1	4	4	4	3	3	4	2	6	3	2	2	2	4	1	1	1	1	6	1.33333	2.66667	1	3.375	4
paal07	2	39	1	1	3	1	2	1	3	5	1	1	1	4	5	1	1	2	1	1	5	2	2	2	1	1	1	4	1	1	6	1.88889	1.33333	1.75	1.875	4.5
Gime10	2	57	1	1	5	2	1	1	2	6	2	1	2	1	1	2	2	3	2	2	2	2	2	2	2	2	2	2	2	2	5	2.11111	2	2	2.125	1
Cata07	1	39	1	2	5	2	2	1	2	2	2	2	2	3	3	4	4	4	4	4	4	4	4	4	4	4	4	4	4	4	7	1.88889	4	4	4	3
Abtr04	2	38	1	1	3	5	5	4	5	6	3	5	5	1	1	4	4	4	5	6	7	7	7	3	4	4	7	2	3	6	5	4.77778	3.66667	4.5	5.5	1
Clja03	2	37	1	1	2	2	2	1	2	6	4	2	1	2	4	2	2	3	3	5	4	5	4	3	4	5	2	4	4	3	4	2.44444	4	3.25	3.5	3
kimgr02	2	41	1	2	4	1	1	1	1	3	1	1	1	3	5	1	1	1	1	1	1	1	1	2	2	2	1	1	1	1	7	1.22222	2	1	1	4
jubejune	2	44	1	1	5	2	3	1	3	5	4	1	1	1	1	6	6	4	5	5	5	6	3	4	4	4	3	5	4	3	5	2.55556	4	3.75	5	1
Elsp11	2	34	1	1	2	1	1	1	1	1	1	1	1	5	5	1	1	1	1	1	1	1	1	1	1	7	1	1	5	5	6	1	3	3	1	5
hayo03	2	39	1	3	3	1	1	1	1	1	1	1	1	5	5	1	1	1	2	1	1	1	1	1	1	1	1	1	1	1	7	1	1	1	1.125	5
Abti03	2	34	1	1	3	1	1	1	1	2	1	1	1	3	4	1	2	1	6	4	3	2	2	1	1	1	1	4	4	1	5	1.11111	1	2.5	2.625	3.5
Eajo06	1	53	1	1	5	4	3	1	3	5	3	2	1	2	2	4	4	4	4	4	3	3	3	5	5	5	4	4	4	4	6	2.77778	5	4	3.625	2
anru10	2	58	1	2	5	3	4	1	4	5	4	1	1	1	2	6	4	4	7	4	4	4	4	2	4	4	3	2	5	2	3	2.88889	3.33333	3	4.625	1.5
LARO05	2	28	1	1	1	2	4	1	2	1	3	1	1	2	4	4	4	3	6	4	7	7	2	5	4	3	4	4	2	3	3	1.88889	4	3.25	4.625	3
KEMC10	1	31	1	2	1	1	1	1	1	1	1	1	1	2	3	1	1	1	2	1	1	1	1	1	1	1	1	1	1	1	7	1	1	1	1.125	2.5
sadr12	2	30	1	1	4	1	2	1	2	1	1	1	1	3	5	1	1	1	3	1	1	1	1	1	1	1	1	2	3	2	7	1.22222	1	2	1.25	4
heca05	2	43	1	2	2	1	2	1	5	4	1	1	1	3	4	2	2	1	3	3	2	1	4	1	1	2	5	4	3	3	5	2	1.33333	3.75	2.25	3.5
juco05	2	44	1	1	5	1	1	1	1	1	1	1	1	3	3	1	1	1	1	1	3	3	1	1	1	1	1	1	1	1	7	1	1	1	1.5	3
sado10	2	38	1	1	3	1	2	1	2	6	2	1	1	4	4	1	1	1	4	2	6	2	1	2	1	2	1	2	2	2	7	1.88889	1.66667	1.75	2.25	4
abhe06	2	39	1	1	3	1	1	1	2	1	1	1	1	3	5	1	1	1	1	1	2	1	1	4	4	4	2	4	1	1	6	1.11111	4	2	1.125	4
tasp05	2	34	1	3	2	1	6	1	5	5	5	1	1	2	2	6	7	6	7	7	7	7	5	6	5	6	5	6	4	4	5	3.22222	5.66667	4.75	6.5	2
sabr02	2	25	1	1	3	1	2	1	3	6	2	1	1	4	4	2	3	2	4	3	3	3	2	3	4	6	2	3	2	1	5	2.11111	4.33333	2	2.75	4
lopr02	2	36	1	1	4	2	1	1	3	6	3	2	2	2	2	3	3	4	5	3	2	2	2	2	6	4	2	2	2	2	7	2.33333	4	2	3	2
nias12	2	33	1	1	2	1	2	1	2	2	2	2	2	1	1	5	2	1	5	1	4	4	4	7	1	6	4	4	4	4	6	1.77778	4.66667	4	3.25	1
noja12	2	33	1	2	1	2	4	2	2	2	4	2	2	4	5	2	2	2	3	3	2	2	2	2	2	5	1	1	1	1	7	2.44444	3	1	2.25	4.5
ANDI02	2	39	1	2	3	1	2	1	1	3	1	1	1	1	1	2	2	2	2	4	2	2	2	1	1	1	1	3	1	1	7	1.33333	1	1.5	2.25	1
clru02	2	31	1	1	3	1	2	1	1	2	5	1	1	2	5	2	1	1	5	1	4	4	2	2	5	5	1	1	1	2	2	1.66667	4	1.25	2.5	3.5
Kawe07	2	26	1	1	1	1	2	1	3	4	2	1	1	4	4	2	2	2	4	3	4	3	4	4	3	4	3	4	4	4	4	1.88889	3.66667	3.75	3	4
paha03	1	45	1	1	2	4	1	1	3	2	2	1	1	2	3	4	2	2	2	2	3	3	2	3	3	6	2	2	6	2	7	1.77778	4	3	2.5	2.5
clco03	2	45	1	1	3	2	4	1	1	2	2	1	1	2	3	4	3	6	2	6	3	2	1	1	1	7	2	3	5	1	6	1.66667	3	2.75	3.375	2.5
kigu03	2	27	1	1	3	3	3	1	3	4	3	1	1	1	3	3	5	3	5	5	7	5	1	4	4	4	2	3	3	3	7	2.44444	4	2.75	4.25	2
Lulo03	2	23	1	2	2	1	2	1	4	5	5	2	1	2	1	7	7	4	5	6	7	7	7	5	1	7	1	2	2	4	7	2.66667	4.33333	2.25	6.25	1.5
lipr01	2	25	1	1	4	1	2	1	2	1	1	1	1	1	1	1	1	3	4	4	4	4	1	1	1	1	1	1	1	1	6	1.22222	1	1	2.75	1
jabe06	2	56	1	3	5	4	2	1	2	4	4	1	1	3	3	3	3	3	3	3	3	3	2	3	3	3	3	3	3	3	4	2.33333	3	3	2.875	3
heta06	2	33	1	1	3	1	2	1	2	2	2	1	1	2	5	1	1	4	5	1	5	5	1	1	1	1	2	1	1	1	6	1.55556	1	1.25	2.875	3.5
kala05	2	38	1	1	5	1	2	1	4	1	2	1	1	4	5	3	3	4	2	2	2	2	1	6	5	4	2	2	1	1	6	1.66667	5	1.5	2.375	4.5
Rodr07	2	30	1	1	1	2	2	1	1	2	2	1	1	1	3	2	3	1	4	3	3	4	2	1	1	2	2	1	1	1	7	1.55556	1.33333	1.25	2.75	2
kabo03	2	35	1	1	3	1	1	1	1	6	1	1	1	4	5	2	2	1	3	2	2	2	2	3	4	3	2	2	2	1	5	1.55556	3.33333	1.75	2	4.5
frbe04	2	44	1	2	4	4	6	1	5	2	5	1	1	1	3	5	5	2	4	6	7	7	3	7	6	5	5	4	4	5	3	3.44444	6	4.5	4.875	2
rodu11	2	46	1	1	5	2	4	1	4	4	2	1	1	2	2	4	4	3	6	4	4	4	4	4	4	4	4	4	4	4	4	2.55556	4	4	4.125	2
thre06	2	49	1	1	5	2	2	1	2	3	2	1	1	3	4	2	4	2	3	4	4	3	1	3	2	2	2	1	1	1	7	1.77778	2.33333	1.25	2.875	3.5
elha01	2	35	1	1	2	2	5	1	2	1	4	1	1	4	5	4	4	1	4	2	6	6	1	5	5	6	1	1	1	1	7	2	5.33333	1	3.5	4.5
Inma07	2	39	1	1	3	3	4	1	4	4	4	1	1	1	3	4	7	6	7	7	7	7	1	1	1	4	2	4	1	1	1	2.88889	2	2	5.75	2
joca09	2	36	1	1	2	1	1	1	1	1	1	1	1	3	4	1	1	1	1	1	1	1	1	1	1	1	1	1	1	1	5	1	1	1	1	3.5
VIGR06	2	39	1	1	3	2	2	1	4	2	4	1	1	3	3	4	2	2	2	2	4	4	4	4	3	4	6	4	6	6	6	2	3.66667	5.5	3	3
Jome02	1	60	1	1	5	5	2	1	3	6	2	1	1	1	1	3	3	3	2	2	3	3	4	5	5	5	4	4	4	4	6	2.66667	5	4	2.875	1
kapa11	2	39	1	1	4	3	2	1	5	3	2	1	1	2	4	5	5	3	5	5	5	5	2	5	3	5	4	3	3	3	6	2.55556	4.33333	3.25	4.375	3
Chwi04	2	29	1	1	2	1	1	1	1	6	2	1	1	5	5	2	2	2	3	2	2	1	1	3	2	2	2	2	2	1	7	1.66667	2.33333	1.75	1.875	5
camo07	2	49	1	1	5	1	1	1	1	1	1	1	1	3	3	2	1	1	2	2	1	1	1	1	1	1	1	1	1	1	6	1	1	1	1.375	3
hewo8	2	37	1	1	5	2	3	1	3	6	2	1	1	2	2	2	2	2	1	4	3	2	1	2	1	2	2	2	2	2	4	2.33333	1.66667	2	2.125	2
Camu12	2	37	1	2	3	1	2	1	2	2	4	1	1	3	3	4	3	2	4	3	3	3	2	4	2	4	2	1	1	1	5	1.77778	3.33333	1.25	3	3
Emmc03	2	43	1	2	5	2	2	1	2	1	2	1	1	1	5	4	4	2	3	4	5	5	2	6	5	7	3	5	1	2	5	1.55556	6	2.75	3.625	3
slc582	2	20	1	1	4	2	1	2	1	2	4	5	3	5	2	2	7	2	7	4	7	7	7	5	5	5	5	2	2	2	3	2.33333	5	2.75	5.375	3.5
MANO02	2	39	1	1	3	1	1	1	2	6	4	1	1	5	4	4	2	1	4	2	6	4	2	4	3	4	4	4	5	2	5	2.11111	3.66667	3.75	3.125	4.5
jatw07	2	53	1	2	5	2	5	1	2	1	2	1	1	4	4	5	7	1	5	7	7	7	1	1	1	3	6	3	2	1	4	1.88889	1.66667	3	5	4
stjo04	2	23	1	1	4	3	4	1	3	6	2	3	2	3	3	4	4	3	3	3	4	3	3	6	4	4	3	2	2	2	6	3	4.66667	2.25	3.375	3
Safo04	2	38	1	1	4	3	2	2	3	3	3	3	2	3	3	3	3	3	4	3	5	3	3	3	2	4	3	4	4	4	5	2.66667	3	3.75	3.375	3
vifr10	2	40	1	1	2	4	1	1	1	1	1	1	1	3	3	3	2	3	4	1	1	1	1	4	1	4	1	3	3	1	5	1.44444	3	2	2	3
epnk01	1	39	1	2	5	5	3	1	5	2	6	7	1	2	1	5	5	2	1	6	5	5	1	6	6	6	7	7	2	3	6	3.88889	6	4.75	3.75	1.5
joja01	2	42	1	1	5	7	4	2	3	3	4	1	1	3	3	3	5	2	5	4	4	4	6	4	3	5	4	4	4	4	7	3.22222	4	4	4.125	3
Cobr09	2	38	1	1	3	1	2	1	3	3	3	3	3	3	4	3	3	3	3	3	5	5	5	3	3	3	4	4	4	4	4	2.44444	3	4	3.75	3.5
Kajo01	2	27	1	1	1	2	1	1	2	6	3	1	2	2	4	2	2	2	3	3	2	2	3	2	2	5	1	1	2	1	7	2.22222	3	1.25	2.375	3
CATO11	2	25	1	1	1	1	1	1	1	1	1	1	1	5	4	1	1	1	7	1	1	1	1	1	1	4	1	1	1	1	7	1	2	1	1.75	4.5
pac12	1	47	1	2	2	1	1	1	1	1	1	1	1	5	6	1	1	1	2	1	1	1	1	3	2	2	2	1	1	1	7	1	2.33333	1.25	1.125	5.5
Johi11	2	44	1	1	5	1	1	1	1	1	1	1	1	3	3	1	1	1	1	1	1	1	1	4	4	4	1	1	1	1	7	1	4	1	1	3
CAMP09	2	35	1	1	2	3	6	1	2	4	2	2	2	2	2	2	6	1	2	2	6	6	5	4	1	2	3	3	1	1	6	2.66667	2.33333	2	3.75	2
Keki02	2	28	1	1	3	2	2	1	2	4	2	2	2	4	3	4	2	2	2	2	3	3	2	4	4	4	2	2	2	2	6	2	4	2	2.5	3.5
LICU07	2	46	1	1	5	1	2	1	1	2	5	1	1	1	2	5	6	2	6	5	3	3	1	6	6	7	5	5	5	6	5	1.77778	6.33333	5.25	3.875	1.5
shja01	2	37	1	1	3	1	1	1	2	5	3	1	1	3	3	4	4	3	5	6	5	5	5	5	5	4	4	4	3	2	5	1.88889	4.66667	3.25	4.625	3
emde05	2	40	1	3	5	1	1	2	2	2	2	1	1	2	2	1	1	2	4	1	1	6	1	4	1	7	1	1	1	1	7	1.44444	4	1	2.125	2
pasa04	2	50	1	3	5	5	6	4	6	2	6	6	5	5	4	6	6	2	3	7	7	7	7	5	6	6	6	3	2	2	5	4.66667	5.66667	3.25	5.625	4.5
Dele10	2	39	1	2	5	3	4	2	4	4	4	2	2	2	3	5	4	3	6	5	6	5	4	3	5	5	4	2	1	3	5	3.11111	4.33333	2.5	4.75	2.5
EDJ0	1	75	1	1	5	1	1	1	4	7	4	4	1	4	4	3	5	2	5	7	4	1	1	7	1	7	7	7	7	4	7	3	5	6.25	3.5	4
co06	2	47	1	2	5	1	1	1	1	1	1	1	1	6	6	1	1	1	1	1	1	1	1	1	1	1	1	1	1	1	7	1	1	1	1	6

## Sheet: Key to Study 2
Variable name	Description (item)
Unique_ID	Participant ID
Gender	Gender
Age	Age
Country	What country do you currently live?
Parent_Status	Are you a parent? (Yes, 1, No, 2)
Children_Number	If yes, how many children do you have?
Children_Youngest_Age	If yes, how old is your youngest child?
Article_condition	Pro-conspiracy (1) vs Anti (2) vs Control (3) manipulation (4 = failed screening check)
Pro_readingtime	Pro-conspiracy condition reading time
Anti_readingtime	Anti-conspiracy condition reading time
AntiVaccine_1	Many diseases, said to have been eradicated by vaccines, are still around today.
AntiVaccine_2	Misrepresentation of the efficacy of vaccines is motivated by profit.
AntiVaccine_3	Vaccines are harmful, and this fact is covered up.
AntiVaccine_4	Vaccine safety data is often fabricated.
AntiVaccine_5	Immunizing children is harmful and this fact is covered up.
AntiVaccine_6	People are deceived about vaccine safety.
AntiVaccine_7	Pharmaceutical companies cover up the dangers of vaccines.
AntiVaccine_8	People are deceived about vaccine efficacy.
AntiVaccine_9_reversescored	Vaccines are not harmful.
AntiVaccine_10	Vaccine efficacy data is often fabricated.
AntiVaccine_11	People are deceived about vaccine safety.
Trust_1	Corporations
Trust_2	National government
Dangers_1	Vaccines lead to allergies.
Dangers_2	A large number of early vaccinations expose an infant s immune system to avoidable risks.
Lure_1 (attention checking)	So we can be sure that you are reading the questions carefully, please answer "Strongly disagree" to this question.
Dangers_3	Vaccinations cause the illnesses they are intended to protect against.
Dangers_4	The side-effects of vaccinations are unforeseeable.
Dangers_5	Multiple vaccines overwhelm the infant’s immune system.
Dangers_6	I feel uncertain about the potential side-effects of immunizations.
Dangers_7	I feel uncertain about the safety of immunizations.
Dangers_8	I feel uncertain about the motives of those involved in immunizations (e.g., the government, pharmacutical companies, etc.).
Power_1	I feel that immunization concerns are too big for my actions to have an impact.
Power_2	When it comes to immunizations, I feel powerless.
Power_3	I feel that my actions will not stop the negative outcomes of immunizations.
Lure_2 (attention checking)	So we can be sure that you are reading the questions carefully, please answer "Strongly agree" to this question.
Diss_1	I am very disappointed with those who are involved in immunisations (e.g., the government, pharmaceutical companies, etc.)
Diss_2	Those who are involved in immunizations (e.g., the government, pharmaceutical companies, etc.) are no longer important to me as they used to be.
Diss_3	I have given up on those who are involved in immunizations (e.g., the government, pharmaceutical companies, etc.).
Diss_4	I feel tricked, cheated or deceived by those who are involved in immunizations (e.g., the government, pharmaceutical companies, etc.).
Intention	Intention to vaccinate a fictional child
Vaccine_Mean	Mean Anti-vaccine conspiracy belief
Powerlessness_Mean	Mean of Powerlessness
Disillusionment_Mean	Mean of Disillusionment
Dangers_Mean	Mean of Dangers
Trust in authorities	Mean of Trust in authorities

## Sheet: Study 2 data
Unique_ID	Gender	Age	Country	Parent_Status	Children_Number	Children_Youngest_Age	Article_condition	Pro_readingtime	Anti_readingtime	AntiVaccine_1	AntiVaccine_2	AntiVaccine_3	AntiVaccine_4	AntiVaccine_5	AntiVaccine_6	AntiVaccine_7	AntiVaccine_8	AntiVaccine_9_reversescored	AntiVaccine_10	AntiVaccine_11	Trust_1	Trust_2	Dangers_1	Lure 1(attention)	Dangers_2	Dangers_3	Dangers_4	Dangers_5	Dangers_6	Dangers_7	Dangers_8	Power_1	Power_2	Power_3	Lure 2 (attention)	Diss_1	Diss_2	Diss_3	Diss_4	Intention	Vaccine_Mean	Powerlessness_Mean	Disillusionment_Mean	Dangers_Mean	Trust in authorities
A3NSLV3AN7R43C	2	28	us	2	#NULL!	#NULL!	4	#NULL!	#NULL!	6	6	6	3	6	5	6	5	3	5	5	2	1	5	6	6	2	6	6	5	5	5	5	5	6	6	6	5	4	4	2	5.09091	5.33333	4.75	5	1.5
0420	1	30	United States of America	2	#NULL!	#NULL!	2	#NULL!	67.391	3	5	4	4	4	5	5	5	3	5	5	1	2	4	1	5	4	5	5	3	4	4	4	4	5	9	5	6	6	5	3	4.36364	4.33333	5.5	4.25	1.5
304980	2	22	United States	2	#NULL!	#NULL!	3	#NULL!	#NULL!	4	6	1	1	1	1	1	1	6	1	1	2	3	2	1	1	1	2	2	4	2	2	2	2	4	9	2	5	3	2	6	2.18182	2.66667	3	2	2.5
70808	1	36	USA	2	#NULL!	#NULL!	3	#NULL!	#NULL!	1	2	2	2	2	2	2	2	6	2	2	4	4	1	1	1	1	1	1	3	2	2	4	4	4	9	2	6	4	2	3	2.27273	4	3.5	1.5	4
A2NIGZKCXV846	2	31	United States of America	1	3	3	3	#NULL!	#NULL!	2	3	4	4	5	5	5	5	4	5	5	2	1	5	1	5	4	5	6	5	5	6	5	4	4	9	4	4	5	5	5	4.27273	4.33333	4.5	5.125	1.5
A31K30Q8CGSIVG	2	39	usa	1	3	1	4	#NULL!	#NULL!	6	6	7	7	7	7	7	7	3	7	7	2	2	6	1	7	7	7	7	6	6	6	3	3	3	9	7	2	2	7	1	6.45455	3	4.5	6.5	2
A3A1KS50DTO79	2	52	usa	2	#NULL!	#NULL!	2	#NULL!	123.638	4	5	5	4	3	4	3	4	4	3	4	3	3	4	1	5	4	5	7	5	5	5	4	4	4	9	5	5	4	5	5	3.90909	4	4.75	5	3
A3EAOQVU26D2XM	2	22	USA	2	#NULL!	#NULL!	4	22.312	#NULL!	5	5	2	4	2	4	5	5	6	4	5	3	3	6	1	4	5	5	4	5	6	6	5	4	5	9	6	5	4	4	4	4.27273	4.66667	4.75	5.125	3
A3IZ33ZKF224P8	1	32	United States	1	1	3	2	#NULL!	38.332	4	6	3	3	3	4	4	6	4	5	4	2	1	4	1	5	6	4	5	6	4	6	4	3	5	9	4	3	3	4	5	4.18182	4	3.5	5	1.5
A5AZSLF07WFNS	1	19	US	2	#NULL!	#NULL!	4	4.173	#NULL!	6	7	5	4	5	4	6	7	5	4	3	5	4	5	7	3	4	4	6	6	7	6	5	3	4	9	6	7	6	5	6	5.09091	4	6	5.125	4.5
A63759KWVJ94F	2	23	usa	1	1	3	4	3.629	#NULL!	7	7	7	7	7	7	7	7	7	7	7	5	6	5	1	6	7	7	7	5	6	7	5	6	7	9	5	6	6	6	7	7	6	5.75	6.25	5.5
AARO05	1	25	USA	2	#NULL!	#NULL!	2	#NULL!	40.386	3	4	2	2	2	4	4	4	5	3	4	2	2	2	1	2	1	3	2	2	4	4	2	4	6	9	2	2	1	1	4	3.36364	4	1.5	2.5	2
abha07	1	25	USA	2	#NULL!	#NULL!	3	#NULL!	#NULL!	2	4	1	1	1	1	2	1	2	1	1	2	3	3	1	5	1	5	5	2	1	1	5	1	3	9	3	1	1	1	5	1.54545	3	1.5	2.875	2.5
absu03	2	19	US	1	1	1	2	#NULL!	41.719	6	7	5	6	5	7	7	6	6	6	7	1	1	7	1	7	4	1	7	7	7	7	6	7	6	9	7	1	6	7	4	6.18182	6.33333	5.25	5.875	1
adfo01	1	21		2	#NULL!	#NULL!	4	#NULL!	3.058	3	3	2	4	3	3	5	4	5	5	3	2	3	4	1	3	5	5	6	5	3	5	5	5	5	9	4	3	4	4	5	3.63636	5	3.75	4.5	2.5
adsa03	1	25	United States	2	#NULL!	#NULL!	4	3.421	#NULL!	1	7	1	1	1	7	1	1	7	1	7	4	5	1	1	1	1	1	1	1	1	1	1	1	1	9	1	1	1	1	7	3.18182	1	1	1	4.5
adsa03	1	25	United States	2	#NULL!	#NULL!	4	#NULL!	2.106	4	1	1	1	1	1	1	1	6	1	1	4	5	1	1	1	1	1	1	1	1	1	2	1	1	9	1	1	1	1	7	1.72727	1.33333	1	1	4.5
akho11	1	18	USA	2	#NULL!	#NULL!	1	129.005	#NULL!	6	7	4	4	4	5	5	6	4	4	6	2	3	4	1	5	7	7	5	6	6	5	3	4	6	9	4	3	3	5	7	5	4.33333	3.75	5.625	2.5
albe88	1	24	USA	2	#NULL!	#NULL!	4	#NULL!	#NULL!	4	4	5	4	6	5	4	6	5	5	5	4	3	4	7	4	5	4	5	4	5	4	4	5	3	6	5	4	4	5	5	4.81818	4	4.5	4.375	3.5
alla02	2	31	usa	1	2	4	3	#NULL!	#NULL!	2	5	5	4	6	6	6	6	6	5	6	5	3	6	1	6	6	2	6	6	6	6	5	5	5	9	4	4	4	5	6	5.18182	5	4.25	5.5	4
alro03	2	30	US	2	#NULL!	#NULL!	1	56.541	#NULL!	4	7	4	5	4	7	7	7	3	5	5	3	2	3	1	4	3	4	3	6	7	7	6	5	7	9	5	6	5	6	6	5.27273	6	5.5	4.625	2.5
ALVA12	2	25	US	2	#NULL!	#NULL!	1	50.62	#NULL!	2	2	2	2	2	2	2	2	2	2	6	1	1	2	1	3	2	2	2	2	2	4	4	4	4	9	4	4	4	4	5	2.36364	4	4	2.375	1
amgu12	2	27	usa	1	2	3	4	#NULL!	3.861	4	4	4	4	4	4	3	4	4	3	4	3	3	3	4	3	4	4	3	4	4	3	4	3	4	5	4	3	4	4	3	3.81818	3.66667	3.75	3.5	3
Amhu01	2	34	US	1	1	2	1	145.479	#NULL!	2	2	2	2	2	2	3	3	6	3	2	4	4	2	1	2	2	3	2	2	2	2	4	3	3	9	2	2	2	2	4	2.63636	3.33333	2	2.125	4
ammo02	2	31	United States	2	#NULL!	#NULL!	2	#NULL!	45.719	1	7	1	1	1	2	5	2	7	3	5	1	1	1	1	1	1	6	1	1	1	5	1	1	1	9	1	1	1	1	5	3.18182	1	1	2.125	1
amri12	2	27	USA	2	#NULL!	#NULL!	1	109.329	#NULL!	6	5	5	5	3	5	5	5	4	3	5	2	3	5	1	4	1	5	4	6	7	2	4	3	6	9	3	6	4	3	7	4.63636	4.33333	4	4.25	2.5
amri20	2	27	USA	2	#NULL!	#NULL!	3	#NULL!	#NULL!	5	5	3	5	3	5	5	3	3	4	5	2	1	3	1	3	2	4	4	5	5	6	5	6	7	9	3	4	3	2	7	4.18182	6	3	4	1.5
amsc05	2	30	USA	2	#NULL!	#NULL!	1	88.154	#NULL!	3	3	2	2	2	2	2	2	4	2	2	3	3	3	1	3	3	3	3	3	3	3	2	5	5	9	2	2	2	2	6	2.36364	4	2	3	3
amwe01	2	28	USA	1	1	3	3	#NULL!	#NULL!	1	1	1	1	1	1	1	1	7	1	1	2	4	1	1	2	1	2	2	2	5	1	4	4	4	9	1	1	1	1	7	1.54545	4	1	2	3
anatmarch	1	30	USA	2	#NULL!	#NULL!	1	66.8	#NULL!	6	7	6	6	6	7	7	7	2	6	7	1	1	4	1	7	5	5	7	5	7	7	4	5	4	9	7	7	7	7	2	6.09091	4.33333	7	5.875	1
anes10	1	21	United States	2	#NULL!	#NULL!	1	77.057	#NULL!	3	7	2	3	1	2	5	2	5	4	3	2	3	2	1	2	3	4	2	5	4	6	3	1	4	9	3	4	4	4	6	3.36364	2.66667	3.75	3.5	2.5
anfu12	2	57	usa	1	3	5	4	#NULL!	5.768	5	5	3	4	3	3	4	3	5	5	5	4	4	6	1	5	3	5	5	5	6	6	3	3	5	9	2	4	2	2	6	4.09091	3.66667	2.5	5.125	4
anl11	2	29	United States	1	2	5	3	#NULL!	#NULL!	2	4	1	1	1	2	1	2	6	2	1	2	3	1	1	2	1	1	1	2	1	3	7	7	7	9	2	1	1	1	7	2.09091	7	1.25	1.5	2.5
ANPI12	2	30	USA	1	1	5	2	#NULL!	106.889	2	4	1	5	1	3	1	4	6	5	4	4	3	1	1	2	3	4	1	2	2	2	5	3	4	9	1	4	3	1	6	3.27273	4	2.25	2.125	3.5
as01	1	62	usa	1	2	5	2	#NULL!	95.619	2	2	2	2	2	2	2	2	6	2	2	4	5	2	1	2	2	2	2	2	2	2	1	4	1	9	1	1	1	2	6	2.36364	2	1.25	2	4.5
asca12	2	22	USA	2	#NULL!	#NULL!	2	#NULL!	87.194	1	2	1	2	1	1	2	2	7	1	1	3	3	2	1	1	1	3	2	2	1	1	1	1	2	9	1	1	1	1	6	1.90909	1.33333	1	1.625	3
ashi03	2	28	usa	2	#NULL!	#NULL!	3	#NULL!	#NULL!	5	4	2	2	2	2	2	2	6	2	2	5	3	2	1	2	2	2	2	2	2	2	6	6	6	9	2	2	2	2	7	2.81818	6	2	2	4
assa07	2	38	usa	2	#NULL!	#NULL!	3	#NULL!	#NULL!	4	4	4	4	4	4	4	4	4	4	4	3	3	4	1	4	4	4	4	4	4	4	4	4	4	9	4	4	4	4	3	4	4	4	4	3
auda02	2	29	united states of america	1	1	3	2	#NULL!	88.19	3	3	3	3	3	3	3	3	5	3	3	3	3	4	1	4	2	3	4	4	3	3	3	3	3	9	1	3	1	1	5	3.18182	3	1.5	3.375	3
bagu03	2	21	USA	2	#NULL!	#NULL!	2	#NULL!	31.247	4	3	3	3	3	3	3	3	5	3	3	1	1	4	1	4	4	4	5	3	3	5	5	5	5	9	4	4	5	5	5	3.27273	5	4.5	4	1
bean06	1	21		2	#NULL!	#NULL!	4	2.542	#NULL!	2	2	1	1	2	1	1	1	6	1	1	5	5	1	1	1	1	2	1	1	2	1	1	1	1	9	3	2	2	1	6	1.72727	1	2	1.25	5
bem801	2	53	USA	1	1	5	2	#NULL!	89.259	3	1	1	1	1	1	1	1	7	1	1	1	2	1	1	4	1	1	1	1	1	1	7	7	7	9	4	4	1	4	7	1.72727	7	3.25	1.375	1.5
BEST07	2	67	USA	2	#NULL!	#NULL!	2	#NULL!	55.225	2	4	3	3	3	4	5	5	3	2	5	2	2	5	1	3	2	5	5	5	5	6	5	6	6	9	4	6	6	6	6	3.54545	5.66667	5.5	4.5	2
beva12	2	56	USA	2	#NULL!	#NULL!	3	#NULL!	#NULL!	4	6	4	4	4	4	4	4	4	4	4	2	2	4	1	4	4	4	4	4	4	4	4	4	4	9	5	4	4	4	4	4.18182	4	4.25	4	2
bhca12	2	28	USA	1	1	4	3	#NULL!	#NULL!	6	4	5	5	7	6	6	2	5	5	5	5	4	6	1	7	5	6	7	7	6	3	5	6	6	9	7	1	6	4	3	5.09091	5.66667	4.5	5.875	4.5
bide08	1	32	US	1	1	5	3	#NULL!	#NULL!	5	4	2	4	3	4	3	4	4	4	3	2	2	4	1	5	4	3	3	5	5	5	6	6	6	9	4	4	4	4	6	3.63636	6	4	4.25	2
bijo02	1	51	United States of America	1	1	5	3	#NULL!	#NULL!	5	6	2	2	1	5	5	5	4	5	5	1	3	3	1	2	2	2	4	5	5	3	5	5	5	9	2	2	2	3	7	4.09091	5	2.25	3.25	2
bist05	1	69	USA	1	2	5	1	174.265	#NULL!	2	3	3	3	3	3	4	3	5	4	3	4	4	5	1	3	3	5	4	5	5	4	5	5	3	9	3	5	5	4	6	3.27273	4.33333	4.25	4.25	4
brbr10	2	24	United States of America	1	1	4	1	57.031	#NULL!	2	4	2	3	2	2	3	2	5	2	2	2	2	2	1	2	1	4	2	2	2	2	1	2	2	9	2	2	2	1	6	2.63636	1.66667	1.75	2.125	2
brbu08	1	51	america	2	#NULL!	#NULL!	3	#NULL!	#NULL!	6	5	5	4	4	4	5	4	5	4	4	1	2	3	1	5	4	5	6	5	5	2	7	5	7	9	4	7	7	4	6	4.54545	6.33333	5.5	4.375	1.5
brcr04	1	22	United States	2	#NULL!	#NULL!	2	#NULL!	125.975	2	2	2	2	2	3	3	3	6	2	3	2	2	2	1	2	3	3	3	6	6	6	7	7	7	9	2	2	6	2	7	2.72727	7	3	3.875	2
brfi08	2	27	US	1	1	3	1	77.757	#NULL!	2	3	2	3	2	2	2	2	4	2	2	3	5	2	1	2	2	2	2	4	2	2	2	2	2	9	2	2	2	2	7	2.36364	2	2	2.25	4
brme02	1	43	USA	1	1	5	3	#NULL!	#NULL!	2	4	4	4	4	4	5	5	4	4	4	2	2	4	1	4	4	5	4	6	6	6	6	6	7	9	5	3	5	4	6	4	6.33333	4.25	4.875	2
brmo12	1	48	United States of America	2	#NULL!	#NULL!	2	#NULL!	49.7	1	1	1	1	1	3	2	4	7	1	4	2	3	1	1	1	1	3	1	2	2	2	2	1	1	9	1	2	1	1	7	2.36364	1.33333	1.25	1.625	2.5
bygr06	1	29	usa	1	3	1	4	#NULL!	29.664	6	6	4	1	4	5	6	6	4	6	6	4	4	1	1	2	2	3	5	6	6	5	2	1	1	9	2	2	2	1	1	4.90909	1.33333	1.75	3.75	4
caca01	2	24	United States	2	#NULL!	#NULL!	1	127.514	#NULL!	4	6	3	3	2	3	4	4	4	3	4	2	3	5	1	4	3	4	4	6	5	6	4	3	4	9	5	4	3	4	6	3.63636	3.66667	4	4.625	2.5
caco10	2	60	United States of America	2	#NULL!	#NULL!	3	#NULL!	#NULL!	2	4	1	2	1	5	6	5	4	6	5	2	4	2	1	4	4	6	6	1	1	4	7	7	7	9	6	6	6	4	7	3.72727	7	5.5	3.5	3
cale03	2	52	US	1	2	5	3	#NULL!	#NULL!	2	2	2	2	1	2	2	2	6	2	2	4	4	1	1	2	1	2	1	2	2	2	2	2	2	9	2	6	4	2	7	2.27273	2	3.5	1.625	4
caph06	1	32	USA	1	1	5	3	#NULL!	#NULL!	4	5	5	4	4	5	5	5	3	5	5	1	1	7	1	6	6	5	7	5	6	4	6	6	7	9	7	6	7	5	3	4.54545	6.33333	6.25	5.75	1
catdec	2	25	USA	2	#NULL!	#NULL!	1	54.605	#NULL!	2	4	2	2	2	2	2	2	4	4	2	3	4	3	1	1	1	2	2	1	1	1	5	5	4	9	1	1	1	1	7	2.54545	4.66667	1	1.5	3.5
chke07	1	27	usa	2	#NULL!	#NULL!	2	#NULL!	133.274	1	5	1	3	1	1	1	1	5	2	1	2	1	3	1	3	2	5	3	4	4	4	7	7	7	9	1	1	1	1	3	2	7	1	3.5	1.5
chkm06	1	25	United States	2	#NULL!	#NULL!	1	58.154	#NULL!	5	7	6	6	4	6	7	7	4	5	6	4	2	5	1	5	4	3	6	6	6	6	5	2	5	9	5	5	6	6	5	5.72727	4	5.5	5.125	3
chle10	2	25	usa	2	#NULL!	#NULL!	2	#NULL!	53.736	3	3	2	2	2	4	2	4	5	4	4	2	4	2	1	3	3	3	2	3	2	2	2	5	4	9	1	1	1	1	6	3.18182	3.66667	1	2.5	3
chmc01	1	24	USA	2	#NULL!	#NULL!	1	55.559	#NULL!	6	7	7	7	5	7	7	7	4	6	7	4	1	4	1	4	5	7	6	7	7	7	6	6	6	9	7	7	5	6	3	6.36364	6	6.25	5.875	2.5
chou27	1	22		2	#NULL!	#NULL!	4	#NULL!	31.739	4	5	6	5	6	6	5	6	5	5	6	2	2	5	1	4	3	4	4	5	4	5	5	4	6	9	4	5	4	4	6	5.36364	5	4.25	4.25	2
chpr04	2	39	usa	2	#NULL!	#NULL!	4	#NULL!	#NULL!	6	7	6	6	5	6	5	6	2	5	6	1	1	4	1	4	4	3	5	7	7	7	4	3	6	9	4	3	3	5	2	5.45455	4.33333	3.75	5.125	1
chya12	1	29	USA	2	#NULL!	#NULL!	4	3.652	#NULL!	5	6	6	6	5	5	6	6	2	6	6	2	3	4	1	5	5	6	6	6	6	6	6	3	5	9	5	6	5	5	3	5.36364	4.66667	5.25	5.5	2.5
coev10	2	59	USA	1	1	5	3	#NULL!	#NULL!	4	4	5	4	5	4	5	5	4	4	5	2	3	4	1	5	5	5	5	7	7	5	4	5	5	9	5	5	4	5	4	4.45455	4.66667	4.75	5.375	2.5
cyov04	2	63	United States	1	1	5	3	#NULL!	#NULL!	3	5	6	6	6	6	7	6	1	6	7	1	3	4	1	5	6	7	6	7	7	5	4	2	1	9	6	3	2	6	7	5.36364	2.33333	4.25	5.875	2
cz05	1	63	USA	2	#NULL!	#NULL!	1	58.511	#NULL!	6	6	6	6	6	6	6	6	3	6	6	2	2	6	1	5	5	6	6	6	6	6	4	5	4	9	6	6	5	6	3	5.72727	4.33333	5.75	5.75	2
dabe11	1	56	united states of america	1	2	5	3	#NULL!	#NULL!	6	2	1	1	1	1	1	1	6	1	1	4	4	2	1	2	1	4	1	2	2	1	4	5	4	9	1	1	1	1	7	2	4.33333	1	1.875	4
dado09	1	26	United States	2	#NULL!	#NULL!	2	#NULL!	133.843	3	3	2	2	3	4	3	3	4	3	3	1	3	3	1	2	2	3	2	6	5	4	2	2	2	9	2	2	2	2	5	3	2	2	3.375	2
dagu02	2	30	USA	2	#NULL!	#NULL!	3	#NULL!	#NULL!	3	3	2	2	2	4	2	2	6	2	4	2	3	2	1	1	1	1	1	1	1	2	1	1	1	9	1	4	2	1	6	2.90909	1	2	1.25	2.5
DAHE05	2	51	usa	1	2	5	2	#NULL!	57.85	2	2	3	2	2	2	4	2	3	2	2	4	5	4	1	3	3	4	4	4	3	1	3	2	2	9	1	2	1	2	6	2.36364	2.33333	1.5	3.25	4.5
dajo08	1	34	USA	2	#NULL!	#NULL!	1	92.036	#NULL!	6	4	4	4	4	5	5	5	5	4	4	2	2	4	1	4	6	5	5	4	4	5	4	4	4	9	4	4	4	4	2	4.54545	4	4	4.625	2
dami12	1	26	USA	2	#NULL!	#NULL!	4	#NULL!	17.684	1	1	1	1	1	1	1	1	1	1	1	2	2	1	1	1	1	6	1	1	1	1	1	1	7	9	1	4	1	1	6	1	3	1.75	1.625	2
dawh08	2	32	United States	2	#NULL!	#NULL!	4	23.447	#NULL!	7	4	2	3	1	2	2	3	5	3	2	3	3	3	1	2	4	4	1	4	4	4	1	1	1	9	1	2	1	2	4	3.09091	1	1.5	3.25	3
diju03	2	37	United States	2	#NULL!	#NULL!	2	#NULL!	178.328	2	2	2	2	2	2	2	2	6	2	2	3	5	2	1	2	2	3	2	2	2	2	3	2	3	9	1	2	1	2	7	2.36364	2.66667	1.5	2.125	4
doth06	2	26	united states	1	1	3	4	21.367	#NULL!	6	4	4	4	4	4	4	4	4	4	3	2	2	4	1	4	4	4	4	4	4	4	4	2	4	9	4	4	4	4	4	4.09091	3.33333	4	4	2
drv81	1	31	United States	1	1	2	1	96.523	#NULL!	4	7	5	6	5	6	6	5	3	6	5	2	2	5	1	5	5	4	5	4	4	4	4	4	4	9	3	3	3	3	5	5.27273	4	3	4.5	2
dung08	2	22	united states	2	#NULL!	#NULL!	2	#NULL!	54.671	1	1	1	1	1	2	1	1	5	2	2	1	2	4	1	4	4	4	4	4	4	4	1	1	1	9	3	4	5	4	5	1.63636	1	4	4	1.5
elbe07	2	18		2	#NULL!	#NULL!	4	#NULL!	25.246	6	3	3	2	2	2	2	2	4	4	2	3	3	3	9	3	3	3	3	4	4	4	4	4	4	9	3	3	3	4	4	2.90909	4	3.25	3.375	3
emro12	2	26	america	1	1	1	3	#NULL!	#NULL!	4	7	4	3	3	2	5	2	5	2	3	1	3	4	1	3	4	3	4	7	7	7	5	6	6	9	4	2	1	2	6	3.63636	5.66667	2.25	4.875	2
en06	2	39	USA	1	1	5	2	#NULL!	61.699	1	7	1	1	1	6	1	1	7	1	6	4	5	2	1	2	2	2	1	6	2	2	4	4	4	9	1	2	1	1	7	3	4	1.25	2.375	4.5
ersm02	1	43	USA	1	1	5	1	123.993	#NULL!	5	7	6	6	5	6	7	6	2	6	6	1	1	6	1	6	6	7	6	6	6	1	5	5	6	9	7	6	6	6	4	5.63636	5.33333	6.25	5.5	1
gail03	1	32	united states of america	1	2	5	1	57.343	#NULL!	5	7	2	5	1	5	7	5	5	5	5	2	3	5	1	5	4	2	5	4	4	3	1	1	1	9	4	3	1	2	4	4.72727	1	2.5	4	2.5
gema05	2	21	United States	2	#NULL!	#NULL!	2	#NULL!	31.46	2	6	2	2	2	5	3	3	4	3	2	2	3	4	1	3	2	5	3	5	4	4	3	4	4	9	4	4	4	4	6	3.09091	3.66667	4	3.75	2.5
giwi11	2	39	United States	1	1	5	2	#NULL!	98.339	2	6	4	3	3	3	3	3	5	4	3	1	3	5	1	5	3	5	4	5	5	5	3	4	4	9	3	3	3	3	5	3.54545	3.66667	3	4.625	2
heta10	2	27		2	#NULL!	#NULL!	4	12.622	#NULL!	7	6	5	5	3	5	6	6	6	5	5	5	5	4	9	6	3	3	5	5	6	6	7	7	7	9	3	6	6	5	5	5.36364	7	5	4.75	5
ill03	2	21		2	#NULL!	#NULL!	4	3.484	#NULL!	5	4	5	2	4	4	4	3	4	4	4	3	3	4	5	4	4	4	5	3	3	5	4	4	5	4	4	4	4	4	5	3.90909	4.33333	4	4	3
isha06	1	23	USA	2	#NULL!	#NULL!	1	174.773	#NULL!	5	7	4	5	3	7	5	7	1	7	5	2	1	5	1	4	5	6	7	7	5	6	7	6	7	9	7	5	5	6	6	5.09091	6.66667	5.75	5.625	1.5
isko08	2	27	united states	1	1	5	3	#NULL!	#NULL!	5	5	6	5	5	6	6	5	2	5	6	1	3	5	1	7	4	5	7	5	6	6	3	5	4	9	5	6	2	6	3	5.09091	4	4.75	5.625	2
jafr01	1	35	usa	1	1	5	3	#NULL!	#NULL!	5	3	2	3	1	2	3	3	5	2	2	2	2	3	1	2	1	5	5	5	5	2	1	5	2	9	3	3	5	2	6	2.81818	2.66667	3.25	3.5	2
jale02	1	23	USA	2	#NULL!	#NULL!	3	#NULL!	#NULL!	5	5	3	5	4	5	5	4	3	5	4	3	4	4	1	3	3	4	3	4	5	3	4	3	4	9	4	3	3	4	4	4.36364	3.66667	3.5	3.625	3.5
jefe11	2	18	United States	2	#NULL!	#NULL!	3	#NULL!	#NULL!	3	6	4	2	2	4	3	4	6	2	4	2	3	1	1	2	2	4	2	7	4	3	6	7	5	9	1	1	1	1	4	3.63636	6	1	3.125	2.5
jefi01	2	41	United States	2	#NULL!	#NULL!	4	#NULL!	#NULL!	3	2	2	1	1	1	2	1	6	1	1	3	4	1	3	3	1	2	3	2	2	1	1	1	1	9	1	1	1	1	7	1.90909	1	1	1.875	3.5
jega04	1	37	USA	2	#NULL!	#NULL!	2	#NULL!	85.377	2	2	1	1	1	2	1	1	6	1	1	4	3	2	1	1	1	1	1	1	1	2	2	2	4	9	1	2	2	1	7	1.72727	2.66667	1.5	1.25	3.5
jema11	2	34	United States	1	1	3	3	#NULL!	#NULL!	4	5	4	4	3	4	4	4	3	4	4	3	3	3	1	3	4	4	3	4	4	4	3	4	4	9	3	4	4	4	4	3.90909	3.66667	3.75	3.625	3
Jewo05	1	30	U.S.A	2	#NULL!	#NULL!	1	89.265	#NULL!	5	7	4	4	3	5	5	5	5	5	5	3	4	4	1	4	4	5	5	4	5	5	5	5	5	9	4	5	4	4	3	4.81818	5	4.25	4.5	3.5
joal01	1	36	United States	2	#NULL!	#NULL!	2	#NULL!	55.466	4	2	1	2	1	2	3	2	5	5	2	2	2	2	1	2	1	6	2	6	2	4	2	2	6	9	1	1	6	1	6	2.63636	3.33333	2.25	3.125	2
joav06	1	27	United States	1	1	3	3	#NULL!	#NULL!	3	6	2	2	1	4	3	3	6	2	3	2	4	2	1	1	1	5	1	5	2	1	1	5	6	9	1	2	1	2	6	3.18182	4	1.5	2.25	3
joco07	1	31	USA	2	#NULL!	#NULL!	3	#NULL!	#NULL!	3	2	1	2	2	2	2	3	6	2	2	1	4	1	1	1	1	3	1	1	1	2	1	1	1	9	1	1	1	1	7	2.45455	1	1	1.375	2.5
jocz07	2	46	USA	1	2	5	4	#NULL!	4.228	7	6	6	6	6	6	7	1	1	7	7	1	1	4	1	4	6	7	7	7	7	7	1	6	2	9	7	7	7	7	1	5.45455	3	7	6.125	1
joha08	2	52	USA	1	1	5	1	84.558	#NULL!	2	4	3	2	2	5	6	4	4	4	4	2	2	4	1	4	4	4	5	6	6	5	6	2	6	9	4	4	4	4	5	3.63636	4.66667	4	4.75	2
joma04	1	32	USA	1	1	5	4	12.211	#NULL!	5	4	4	4	3	4	4	4	4	4	4	2	2	3	1	5	4	3	5	5	5	5	6	6	6	9	4	4	4	4	6	4	6	4	4.375	2
JOPI04	1	30	United States	2	#NULL!	#NULL!	1	120.895	#NULL!	4	7	4	4	4	1	1	1	7	1	1	4	4	4	1	4	4	7	4	4	4	4	4	4	4	9	4	4	4	4	4	3.18182	4	4	4.375	4
josm03	1	26	US	2	#NULL!	#NULL!	1	188.815	#NULL!	7	7	7	6	6	6	6	7	2	6	7	4	1	6	1	6	6	5	7	4	5	6	5	3	6	9	6	4	4	5	2	6.09091	4.66667	4.75	5.625	2.5
jsjuly20	1	26	USA	1	1	5	1	49.431	#NULL!	6	2	2	2	2	4	2	2	6	2	4	4	4	2	1	2	2	2	2	2	2	2	2	7	7	9	2	2	2	2	4	3.09091	5.33333	2	2	4
juei07	2	24	america	2	#NULL!	#NULL!	4	10.977	#NULL!	2	1	1	1	1	1	1	1	7	1	1	1	2	3	1	2	2	1	1	1	1	1	1	1	1	9	1	1	1	1	7	1.63636	1	1	1.5	1.5
jugl11	2	61	USA	1	1	5	3	#NULL!	#NULL!	2	2	1	2	1	1	2	1	6	2	2	5	5	1	1	1	1	1	1	1	1	1	1	1	1	9	1	1	1	1	7	2	1	1	1	5
jupa11	1	30	USA	1	1	3	4	19.749	#NULL!	3	6	2	3	2	3	4	3	4	3	3	4	5	2	1	2	1	2	2	2	2	2	3	2	2	9	1	1	1	1	7	3.27273	2.33333	1	1.875	4.5
JUQI03	2	28	USA	2	#NULL!	#NULL!	2	#NULL!	91.05	1	4	1	1	1	1	1	1	6	1	1	4	4	1	1	1	2	1	1	1	1	1	1	1	1	9	1	4	1	1	5	1.72727	1	1.75	1.125	4
jw02	1	24	USA	2	#NULL!	#NULL!	1	40.933	#NULL!	7	6	6	6	4	6	5	5	4	6	6	1	1	3	1	4	7	7	7	4	4	4	4	7	7	9	4	5	5	5	3	5.54545	6	4.75	5	1
kabl05	2	32	United States	2	#NULL!	#NULL!	2	#NULL!	268.913	2	3	2	2	2	5	2	5	6	2	5	3	2	3	1	2	1	5	2	5	4	2	6	4	4	9	1	1	1	1	7	3.27273	4.66667	1	3	2.5
kabr01	2	57	united states	1	2	5	1	50.665	#NULL!	4	5	4	4	4	4	4	4	4	4	4	2	3	4	1	5	3	6	4	7	7	7	6	6	6	9	5	4	4	4	5	4.09091	6	4.25	5.375	2.5
KACA08	2	35	USA	2	#NULL!	#NULL!	2	#NULL!	58.021	2	3	1	2	2	2	2	2	5	2	2	3	3	2	1	2	1	2	3	2	2	2	4	4	4	9	1	1	1	1	7	2.27273	4	1	2	3
kaha04	2	39	USA	2	#NULL!	#NULL!	3	#NULL!	#NULL!	5	5	2	3	6	5	4	2	5	2	5	2	4	3	1	2	1	5	2	2	2	3	2	2	2	9	2	2	1	1	5	4	2	1.5	2.5	3
kake03	2	24	USA	2	#NULL!	#NULL!	4	28.21	#NULL!	7	5	4	4	4	4	3	3	4	4	3	2	3	4	1	4	2	3	3	4	5	3	4	6	3	9	2	2	1	1	6	4.09091	4.33333	1.5	3.5	2.5
kami04	2	24	United States	2	#NULL!	#NULL!	3	#NULL!	#NULL!	5	5	5	5	3	4	4	4	4	4	4	2	2	4	1	4	4	5	4	4	4	4	4	4	4	9	2	4	4	4	7	4.27273	4	3.5	4.125	2
kege10	2	36	U.S.A.	1	1	5	1	103.144	#NULL!	5	6	4	6	5	5	5	5	2	6	6	3	2	6	1	6	5	6	6	3	4	5	5	5	5	9	5	6	4	6	4	5	5	5.25	5.125	2.5
kesc10	2	49	US	1	1	5	2	#NULL!	75.789	2	1	1	1	1	1	1	1	7	1	1	3	3	1	1	1	1	1	1	1	1	1	1	1	1	9	1	1	1	1	6	1.63636	1	1	1	3
kin88	2	27	US	2	#NULL!	#NULL!	3	#NULL!	#NULL!	2	2	1	1	1	1	1	1	7	1	1	2	5	1	1	1	1	1	1	1	1	1	1	1	1	9	1	1	1	1	7	1.72727	1	1	1	3.5
kipa83	2	30	united states	1	2	3	2	#NULL!	102.68	2	2	2	2	2	6	2	5	6	2	3	3	3	3	1	3	5	4	4	2	2	2	2	2	4	9	2	2	2	2	5	3.09091	2.66667	2	3.125	3
krla04	2	42	USA	1	1	5	2	#NULL!	76.605	1	1	1	1	1	1	1	1	7	1	1	2	3	1	1	1	1	1	1	1	1	1	3	2	2	9	1	4	2	1	7	1.54545	2.33333	2	1	2.5
krtu03	2	23	United States	2	#NULL!	#NULL!	3	#NULL!	#NULL!	5	5	6	4	4	5	5	5	4	5	5	2	3	4	1	4	4	4	4	5	5	5	4	5	5	9	5	5	5	5	4	4.81818	4.66667	5	4.375	2.5
laal09	2	54	US	1	1	5	4	#NULL!	7.178	1	1	1	1	1	1	1	1	7	1	1	4	5	1	1	1	1	4	2	2	2	1	4	4	2	9	1	4	2	1	6	1.54545	3.33333	2	1.75	4.5
lach05	1	30	United States	2	#NULL!	#NULL!	2	#NULL!	71.971	2	1	2	1	1	1	4	3	1	2	3	1	3	1	1	1	1	2	1	1	1	1	1	1	2	9	1	1	1	1	5	1.90909	1.33333	1	1.125	2
lah06	2	20	USA	2	#NULL!	#NULL!	4	8.444	#NULL!	3	4	5	7	7	7	5	7	5	4	5	1	1	4	5	4	4	5	5	5	7	7	4	3	4	9	5	4	5	3	1	5.36364	3.66667	4.25	5.125	1
lajo11	2	28	United States	1	1	5	4	27.871	#NULL!	4	6	5	4	2	2	6	5	5	5	5	2	1	7	1	5	5	4	3	3	3	3	2	6	6	9	4	3	3	4	1	4.45455	4.66667	3.5	4.125	1.5
laki04	2	62	USA	1	1	5	2	#NULL!	84.773	4	6	6	6	6	6	7	6	2	6	7	2	2	4	1	5	5	2	5	2	2	2	3	2	3	9	6	6	7	6	6	5.63636	2.66667	6.25	3.375	2
lasm04	2	22	United States	2	#NULL!	#NULL!	2	#NULL!	42.882	3	6	1	1	1	4	2	4	7	2	4	4	4	1	1	1	1	1	1	1	1	1	1	1	1	9	1	1	1	1	7	3.18182	1	1	1	4
lata62	1	51	USA	2	#NULL!	#NULL!	2	#NULL!	112.529	4	4	4	4	4	4	4	4	4	4	4	3	3	4	1	4	4	4	4	4	4	4	7	7	7	9	4	4	4	4	7	4	7	4	4	3
lefe06	1	26	USA	2	#NULL!	#NULL!	2	#NULL!	155.517	6	7	2	1	5	3	4	6	4	4	5	5	4	7	1	5	3	2	4	6	7	5	3	2	5	9	6	1	4	7	7	4.27273	3.33333	4.5	4.875	4.5
leil12	1	34	United States	2	#NULL!	#NULL!	1	136.893	#NULL!	5	4	1	2	1	6	1	1	7	1	1	1	4	2	1	2	5	1	1	1	1	1	4	3	4	9	1	1	1	1	7	2.72727	3.66667	1	1.75	2.5
lema10	2	32	USA	2	#NULL!	#NULL!	1	51.197	#NULL!	2	4	1	1	1	1	5	1	6	1	2	1	5	2	1	1	1	3	4	4	1	2	5	5	5	9	4	4	2	2	1	2.27273	5	3	2.25	3
lepo07	2	19	USA	2	#NULL!	#NULL!	1	70.913	#NULL!	2	4	3	2	2	3	3	2	6	2	2	4	5	5	1	5	3	4	5	5	4	4	5	4	5	9	4	3	2	2	6	2.81818	4.66667	2.75	4.375	4.5
leto12	2	29	usa	2	#NULL!	#NULL!	4	21.607	#NULL!	5	3	2	2	2	5	2	4	5	3	4	4	4	2	1	2	2	2	2	2	2	2	2	4	4	9	2	2	2	2	6	3.36364	3.33333	2	2	4
lico02	2	59	United States	1	1	5	2	#NULL!	44.879	5	6	5	6	5	6	7	5	2	6	6	1	3	7	1	7	5	7	7	7	7	5	5	5	5	9	5	3	3	4	4	5.36364	5	3.75	6.5	2
limu06	2	29	usa	2	#NULL!	#NULL!	4	#NULL!	15.34	5	5	4	4	6	5	5	5	3	5	5	1	1	7	1	4	5	4	6	6	6	7	6	7	6	9	7	7	7	7	7	4.72727	6.33333	7	5.625	1
liri09	2	42	USA	1	1	5	2	#NULL!	80.906	1	1	1	1	1	1	3	3	4	2	3	3	3	1	1	4	1	5	3	3	3	5	7	1	6	9	1	1	1	1	4	1.90909	4.66667	1	3.125	3
llj03	2	27	United States	2	#NULL!	#NULL!	2	#NULL!	53.6	2	2	1	2	2	2	1	2	6	2	2	2	3	2	1	2	1	2	2	2	2	2	2	2	2	9	2	2	2	2	7	2.18182	2	2	1.875	2.5
loja09	2	50	USA	1	3	5	3	#NULL!	#NULL!	5	4	3	3	3	5	4	5	4	4	5	3	3	3	1	4	5	5	3	5	3	4	5	5	5	9	4	5	4	3	5	4.09091	5	4	4	3
lucr10	1	30	usa	2	#NULL!	#NULL!	2	#NULL!	63.947	2	1	1	1	1	1	1	1	6	1	1	1	1	1	1	1	1	3	1	1	1	1	4	1	4	9	1	1	1	1	7	1.54545	3	1	1.25	1
magu01	1	52	United States	2	#NULL!	#NULL!	3	#NULL!	#NULL!	6	4	6	4	5	5	6	6	4	4	5	3	1	4	1	5	3	5	5	6	6	5	5	5	5	9	5	5	4	5	5	5	5	4.75	4.875	2
maje01	2	57	USA	2	#NULL!	#NULL!	1	51.885	#NULL!	7	4	1	1	1	1	1	1	6	1	1	4	5	1	1	2	1	2	2	2	2	2	4	2	4	9	1	1	1	1	5	2.27273	3.33333	1	1.75	4.5
male01	2	64	USA	1	1	5	3	#NULL!	#NULL!	7	6	3	5	2	4	6	4	4	4	4	2	3	3	1	2	3	4	1	5	4	5	3	1	4	9	4	6	5	5	6	4.45455	2.66667	5	3.375	2.5
mawe08	2	26	United States	2	#NULL!	#NULL!	1	77.582	#NULL!	3	6	3	3	3	4	4	3	5	3	3	2	3	3	1	2	2	3	3	2	2	3	3	3	3	9	5	4	4	5	5	3.63636	3	4.5	2.5	2.5
Mawe08	2	29	USA	1	1	2	1	81.099	#NULL!	2	2	1	1	1	3	3	3	6	2	2	2	3	1	1	1	1	2	2	2	1	1	3	3	2	9	2	2	1	1	6	2.36364	2.66667	1.5	1.375	2.5
maze02	2	45	USA	2	#NULL!	#NULL!	1	60.317	#NULL!	2	6	4	3	4	3	5	3	5	3	4	2	3	4	1	4	4	5	4	7	7	7	4	6	5	9	3	3	3	5	6	3.81818	5	3.5	5.25	2.5
MBWU06	2	59	USA	2	#NULL!	#NULL!	3	#NULL!	#NULL!	2	1	1	1	1	1	1	1	1	1	1	3	3	1	1	1	1	1	1	1	1	1	1	1	1	9	4	4	2	2	7	1.09091	1	3	1	3
mckmpxnp	2	24	USA	2	#NULL!	#NULL!	3	#NULL!	#NULL!	3	4	6	6	5	6	6	6	2	6	6	5	5	5	1	5	4	4	4	5	7	5	5	5	6	9	3	5	4	5	3	5.09091	5.33333	4.25	4.875	5
meby06	2	29	usa	2	#NULL!	#NULL!	3	#NULL!	#NULL!	4	5	5	4	5	5	7	5	4	4	5	2	2	3	1	4	5	3	5	5	5	6	3	4	4	9	4	3	3	4	5	4.81818	3.66667	3.5	4.5	2
meci10	2	46	USA	1	1	5	2	#NULL!	171.477	2	3	2	2	1	3	4	3	4	2	2	2	2	4	1	2	2	6	2	4	4	2	7	4	5	9	7	3	1	2	7	2.54545	5.33333	3.25	3.25	2
meha08	2	60	USA	1	1	5	2	#NULL!	37.835	2	2	3	3	3	3	3	3	4	3	3	3	4	3	1	3	2	4	3	4	3	2	4	3	4	9	2	2	2	2	4	2.90909	3.66667	2	3	3.5
mial05	2	35	USA	1	2	3	3	#NULL!	#NULL!	2	5	4	4	4	5	5	5	3	5	5	2	2	6	1	6	3	6	6	6	6	6	5	5	5	9	5	3	4	4	2	4.27273	5	4	5.625	2
mian02	2	41	United States	1	1	5	3	#NULL!	#NULL!	5	5	3	3	3	3	3	4	4	3	3	1	3	4	1	4	3	3	3	5	3	3	3	3	3	9	4	4	3	3	5	3.54545	3	3.5	3.5	2
mibe09	2	29	usa	1	1	2	4	#NULL!	#NULL!	7	7	7	7	7	7	7	7	1	7	7	1	1	7	9	7	7	7	7	7	7	7	1	1	1	9	7	7	7	7	1	6.45455	1	7	7	1
MICH11	2	22	USA	1	3	3	4	#NULL!	#NULL!	4	3	4	4	4	5	4	3	5	4	5	4	3	4	6	3	4	4	4	4	3	4	4	3	4	4	4	3	4	4	4	4.09091	3.66667	3.75	3.75	3.5
mida06	1	43	USA	2	#NULL!	#NULL!	1	99.346	#NULL!	3	5	3	4	2	4	4	4	4	4	4	2	5	2	1	2	3	2	2	5	5	3	4	3	4	9	3	3	3	4	7	3.72727	3.66667	3.25	3	3.5
migr07	2	40	USA	1	2	5	3	#NULL!	#NULL!	5	6	4	5	4	4	5	4	2	5	5	1	4	6	1	5	6	7	6	5	5	6	5	5	6	9	5	7	7	6	2	4.45455	5.33333	6.25	5.75	2.5
mihi09	2	43	united states	1	1	5	3	#NULL!	#NULL!	5	5	6	2	5	5	5	5	3	5	5	3	3	5	1	5	5	2	6	6	6	5	3	3	3	9	5	6	5	5	2	4.63636	3	5.25	5	3
mika08	2	60	usa	1	2	5	1	88.668	#NULL!	4	5	4	5	4	4	5	5	3	5	5	3	4	3	1	4	2	3	4	5	5	5	3	2	3	9	4	3	2	3	3	4.45455	2.66667	3	3.875	3.5
miri09	1	59	USA	1	1	5	3	#NULL!	#NULL!	2	2	2	2	1	1	2	1	7	2	2	5	5	3	1	2	7	2	2	1	1	1	1	1	1	9	1	1	1	1	7	2.18182	1	1	2.375	5
miru12	2	26	United States of America	2	#NULL!	#NULL!	2	#NULL!	59.732	2	4	2	2	1	1	2	2	6	2	2	4	4	1	1	1	2	3	1	2	2	1	1	1	1	9	1	1	1	1	7	2.36364	1	1	1.625	4
misa79	1	33	usa	2	#NULL!	#NULL!	3	#NULL!	#NULL!	2	5	2	3	3	3	5	4	5	4	4	4	4	4	1	4	2	3	3	4	3	5	3	3	3	9	2	1	2	3	5	3.63636	3	2	3.5	4
misi04	1	34	United States	2	#NULL!	#NULL!	3	#NULL!	#NULL!	4	5	2	2	2	5	2	5	6	2	5	2	1	2	1	6	5	2	5	2	2	2	6	6	6	9	2	2	2	2	5	3.63636	6	2	3.25	1.5
MiUr10	1	25	United States	2	#NULL!	#NULL!	3	#NULL!	#NULL!	5	5	1	1	1	2	2	2	6	2	2	2	3	1	1	1	1	1	1	2	2	2	1	1	1	9	2	2	2	1	7	2.63636	1	1.75	1.375	2.5
mohe01	1	28	United States	2	#NULL!	#NULL!	4	#NULL!	3.997	6	5	6	5	4	4	6	5	5	4	5	1	4	5	6	4	5	4	5	3	5	4	4	5	3	9	4	5	4	4	5	5	4	4.25	4.375	2.5
myan04	2	22		2	#NULL!	#NULL!	4	#NULL!	10.649	3	4	5	3	3	3	4	5	5	5	4	3	4	2	5	3	3	4	4	5	4	3	2	3	4	5	2	4	3	5	2	4	3	3.5	3.5	3.5
naad08	2	31	United States of America	1	1	3	2	#NULL!	43.358	2	1	1	1	1	3	3	2	5	2	3	1	2	2	1	5	2	3	4	5	3	5	1	5	4	9	4	2	2	3	7	2.18182	3.33333	2.75	3.625	1.5
nato02	1	23	USA	2	#NULL!	#NULL!	1	44.298	#NULL!	2	3	2	3	2	2	2	2	6	2	2	4	5	3	1	2	2	3	2	3	2	3	3	2	2	9	1	2	2	2	6	2.54545	2.33333	1.75	2.5	4.5
nava03	1	37	USA	1	1	3	4	#NULL!	#NULL!	2	3	1	1	1	2	1	1	6	1	1	1	2	1	9	1	1	1	1	1	1	1	1	1	2	9	1	1	1	1	7	1.81818	1.33333	1	1	1.5
nero08	1	29	USA	1	1	1	1	131.65	#NULL!	7	7	5	7	6	7	7	7	3	6	6	1	4	5	1	6	7	7	7	7	7	7	3	5	5	9	6	4	5	6	4	6.18182	4.33333	5.25	6.625	2.5
nilo04	1	23	USA	2	#NULL!	#NULL!	3	#NULL!	#NULL!	2	1	2	2	2	2	2	2	6	2	2	3	4	1	1	1	1	1	1	1	1	1	1	1	1	9	1	1	1	1	7	2.27273	1	1	1	3.5
nira04	2	32	United States	1	1	5	4	#NULL!	#NULL!	7	7	7	7	7	7	7	7	7	7	7	4	4	1	1	1	1	1	1	1	1	1	1	1	1	9	1	1	1	1	5	7	1	1	1	4
nith06	1	26	us	2	#NULL!	#NULL!	1	90.431	#NULL!	3	5	3	3	2	3	3	3	5	3	3	4	4	5	1	3	2	3	4	4	2	3	5	3	3	9	2	2	2	2	6	3.27273	3.66667	2	3.25	4
olro05	2	20	United States	2	#NULL!	#NULL!	3	#NULL!	#NULL!	4	5	4	5	5	7	7	6	6	6	7	2	2	6	1	5	5	5	5	4	3	4	3	3	4	9	3	4	3	3	6	5.63636	3.33333	3.25	4.625	2
pabo02	1	23	USA	2	#NULL!	#NULL!	4	#NULL!	#NULL!	2	3	3	3	4	5	5	5	2	4	5	3	3	2	4	7	6	5	5	4	5	4	4	4	4	9	4	4	4	4	4	3.72727	4	4	4.75	3
pach12	1	41	united states	2	#NULL!	#NULL!	2	#NULL!	112.678	1	1	1	1	1	1	1	1	7	1	1	4	5	1	1	4	1	6	5	4	1	1	2	1	3	9	1	1	1	1	7	1.54545	2	1	2.875	4.5
pamu08	2	60	USA	1	1	5	1	84.031	#NULL!	2	5	1	1	1	2	1	1	6	2	2	2	3	4	1	3	2	3	2	2	2	3	7	2	5	9	1	2	2	1	7	2.18182	4.66667	1.5	2.625	2.5
pane10	2	20	United States	2	#NULL!	#NULL!	2	#NULL!	50.053	1	2	1	1	1	1	1	1	6	1	1	2	3	1	1	1	1	2	1	2	1	3	1	1	4	9	1	1	1	1	5	1.54545	2	1	1.5	2.5
PAPR11	1	27	United States	1	1	5	3	#NULL!	#NULL!	3	3	2	2	2	2	2	2	6	2	2	4	5	2	1	2	2	3	2	3	3	2	2	2	3	9	2	2	2	2	6	2.54545	2.33333	2	2.375	4.5
pave07	1	46	USA	1	2	5	3	#NULL!	#NULL!	3	5	3	3	2	3	5	3	5	3	4	4	4	2	1	2	2	3	3	3	2	2	3	3	3	9	2	3	3	2	5	3.54545	3	2.5	2.375	4
paza05	2	61	usa	1	2	5	1	36.522	#NULL!	6	7	7	7	7	7	7	7	1	7	7	1	1	7	1	5	4	7	7	1	7	7	5	4	2	9	7	7	7	7	1	6.36364	3.66667	7	5.625	1
peda10	2	61	United States	1	2	5	1	99.052	#NULL!	7	7	6	6	5	7	7	7	1	7	7	1	3	6	1	6	5	1	7	5	5	6	1	1	2	9	4	4	2	4	6	6.09091	1.33333	3.5	5.125	2
PESE06	1	61	USA	1	1	5	4	34.528	#NULL!	7	7	7	7	7	7	7	7	1	7	7	1	3	7	6	7	7	7	7	7	7	7	4	4	6	5	4	4	5	5	6	6.45455	4.66667	4.5	7	2
phtv06	1	45	united states	2	#NULL!	#NULL!	1	374.254	#NULL!	4	6	3	3	3	3	3	3	4	3	3	2	2	2	1	2	2	2	2	2	2	2	2	2	3	9	2	4	3	2	7	3.45455	2.33333	2.75	2	2
PhVi01	1	41	US	1	2	5	4	#NULL!	18.61	5	7	1	1	1	1	2	1	5	1	1	2	5	2	1	2	1	2	1	4	2	1	1	1	5	9	3	2	1	1	7	2.36364	2.33333	1.75	1.875	3.5
prema52	2	60	USA	1	2	5	3	#NULL!	#NULL!	6	4	2	5	2	5	6	6	3	6	6	5	5	1	1	7	1	2	1	6	5	1	6	6	7	9	1	1	1	1	6	4.63636	6.33333	1	3	5
qupe07	1	25	USA	2	#NULL!	#NULL!	1	119.47	#NULL!	3	5	2	3	2	5	4	5	5	4	3	4	3	4	1	4	2	5	4	5	5	4	5	1	4	9	2	2	2	3	5	3.72727	3.33333	2.25	4.125	3.5
rapa11	2	32	United States of America	1	1	5	1	125.292	#NULL!	5	4	3	5	3	5	5	4	5	5	4	4	3	4	1	4	4	5	4	3	4	5	4	4	5	9	4	4	5	5	5	4.36364	4.33333	4.5	4.125	3.5
rech10	2	26	USA	1	1	4	4	#NULL!	19.083	2	2	2	2	2	2	2	2	6	2	2	4	5	3	1	3	2	3	5	5	5	2	3	2	3	9	2	2	2	2	6	2.36364	2.66667	2	3.5	4.5
refi07	2	36	USA	2	#NULL!	#NULL!	2	#NULL!	170.465	2	5	2	5	2	6	2	5	5	5	5	5	5	1	1	4	5	3	4	5	4	3	4	4	5	9	1	1	1	1	5	4	4.33333	1	3.625	5
reku02	2	29	usa	1	1	4	4	6.991	#NULL!	6	5	2	5	2	6	7	5	6	7	6	4	4	2	6	4	4	4	6	4	5	5	5	5	5	7	5	5	4	5	5	5.18182	5	4.75	4.25	4
Rep09	2	55	usa	1	1	5	4	24.982	#NULL!	5	4	4	3	5	5	6	5	4	5	6	4	5	5	1	5	4	5	6	5	4	5	6	5	5	9	5	4	5	5	5	4.72727	5.33333	4.75	4.875	4.5
rhop20	1	32	usa	1	1	3	1	30.642	#NULL!	6	6	6	6	6	6	6	6	4	6	6	2	1	4	1	6	5	7	7	6	6	6	4	4	5	9	7	4	4	6	4	5.81818	4.33333	5.25	5.875	1.5
risc06	1	33	USA	2	#NULL!	#NULL!	2	#NULL!	46.485	6	7	6	6	5	7	7	7	2	6	6	1	2	4	1	5	5	2	7	5	6	7	3	5	6	9	6	7	5	7	3	5.90909	4.66667	6.25	5.125	1.5
roab10	2	19		2	#NULL!	#NULL!	1	98.156	#NULL!	2	2	2	2	2	2	2	3	6	2	2	2	5	3	1	3	2	5	2	2	2	1	7	5	5	9	2	2	2	2	6	2.45455	5.66667	2	2.5	3.5
roal12	1	26	United States	2	#NULL!	#NULL!	1	101.404	#NULL!	6	7	6	5	6	6	7	6	2	6	6	2	1	4	1	5	4	4	6	6	6	6	7	7	7	9	6	5	5	5	3	5.72727	7	5.25	5.125	1.5
ROBL09	1	21	USA	2	#NULL!	#NULL!	4	9.839	#NULL!	2	2	1	1	1	1	1	1	7	1	1	4	4	1	1	1	1	1	1	1	1	1	1	1	1	9	1	1	1	1	7	1.72727	1	1	1	4
roch04	1	60	USA	1	1	5	2	#NULL!	77.334	4	5	1	1	1	1	2	1	7	1	1	4	3	2	1	1	1	1	2	1	7	2	2	1	1	9	1	2	2	1	7	2.27273	1.33333	1.5	2.125	3.5
rofr02	1	66	United Kingdom	2	#NULL!	#NULL!	2	#NULL!	52.514	1	4	1	1	1	4	1	1	7	1	1	3	3	1	1	1	1	2	2	2	2	2	3	3	4	9	2	5	5	2	7	2.09091	3.33333	3.5	1.625	3
rogj04	1	26	USA	2	#NULL!	#NULL!	4	#NULL!	#NULL!	7	6	4	5	5	5	5	5	3	6	4	1	3	1	5	5	4	4	4	5	4	4	4	5	5	9	5	5	4	5	4	5	4.66667	4.75	3.875	2
ROGU05	1	26	USA	2	#NULL!	#NULL!	4	4.451	#NULL!	5	7	5	7	3	7	7	7	7	6	6	2	3	5	1	5	3	7	5	6	5	5	5	7	6	9	5	7	5	5	1	6.09091	6	5.5	5.125	2.5
rps09	2	55	usa	1	1	5	3	#NULL!	#NULL!	5	5	4	6	4	6	5	6	4	5	6	4	5	5	1	4	6	5	6	5	5	6	6	5	6	9	6	5	6	5	5	5.09091	5.66667	5.5	5.25	4.5
rugr07	1	40	USA	1	2	5	3	#NULL!	#NULL!	2	2	1	1	1	2	1	1	7	1	1	3	3	1	1	1	1	3	1	1	1	1	1	1	1	9	1	1	1	1	7	1.81818	1	1	1.25	3
rylo05	1	28	USA	2	#NULL!	#NULL!	1	71.439	#NULL!	5	7	4	5	4	5	6	5	4	6	5	1	3	6	1	4	5	6	5	6	5	4	7	4	4	9	6	4	5	4	5	5.09091	5	4.75	5.125	2
ryti01	1	31	United States of America	2	#NULL!	#NULL!	2	#NULL!	78.161	6	5	4	5	4	4	5	5	4	5	4	3	4	5	1	5	4	6	5	6	6	6	5	5	5	9	4	3	3	4	3	4.63636	5	3.5	5.375	3.5
sade02	2	50	usa	2	#NULL!	#NULL!	1	74.575	#NULL!	5	7	5	4	4	4	6	6	4	4	4	3	4	5	1	4	5	6	4	4	5	5	6	7	7	9	5	5	5	4	6	4.81818	6.66667	4.75	4.75	3.5
sahe04	2	26	united states	2	#NULL!	#NULL!	1	43.29	#NULL!	2	2	1	1	1	1	2	1	7	1	1	2	3	1	1	1	4	1	1	1	1	1	1	1	1	9	1	1	1	1	7	1.81818	1	1	1.375	2.5
sakl06	2	29	us	2	#NULL!	#NULL!	3	#NULL!	#NULL!	7	1	1	1	1	1	1	1	6	1	1	3	5	1	1	1	1	6	1	2	2	1	5	1	1	9	1	1	1	1	7	2	2.33333	1	1.875	4
saro12	2	39	United States	2	#NULL!	#NULL!	2	#NULL!	68.342	3	4	2	3	2	3	3	3	5	3	2	3	3	3	1	3	3	3	3	4	3	4	4	4	3	9	3	3	3	3	5	3	3.66667	3	3.25	3
scmc09	1	30	United States	1	1	4	2	#NULL!	71.42	1	2	1	2	1	1	1	2	6	2	1	2	4	1	1	1	1	2	1	2	2	1	1	2	2	9	1	1	1	1	7	1.81818	1.66667	1	1.375	3
segr06	1	22	United States	2	#NULL!	#NULL!	1	56.766	#NULL!	4	4	4	6	4	6	7	5	4	5	5	1	1	4	1	4	4	4	4	6	6	6	4	4	4	9	4	4	4	4	3	4.90909	4	4	4.75	1
sesu12	1	27	United States of America	2	#NULL!	#NULL!	3	#NULL!	#NULL!	1	1	1	1	1	1	1	1	6	1	1	4	5	1	1	1	1	1	1	1	1	1	1	1	1	9	1	1	6	1	7	1.45455	1	2.25	1	4.5
SHCA07	2	41	USA	1	2	5	3	#NULL!	#NULL!	2	4	2	3	1	3	4	3	5	2	3	2	3	4	1	2	3	5	4	3	4	4	2	2	3	9	4	4	2	2	6	2.90909	2.33333	3	3.625	2.5
shgo11	1	28	united states	2	#NULL!	#NULL!	4	3.659	#NULL!	7	7	4	4	1	4	7	4	7	6	4	3	5	4	1	4	4	4	4	4	4	4	4	4	4	9	4	4	4	4	4	5	4	4	4	4
shh03	2	35	US	1	1	3	3	#NULL!	#NULL!	4	4	3	3	3	3	3	3	5	3	3	3	5	4	1	4	2	3	2	5	5	5	4	5	4	9	4	4	3	4	6	3.36364	4.33333	3.75	3.75	4
shhe01	2	52	usa	1	1	5	1	85.695	#NULL!	7	7	7	7	7	7	7	7	4	7	7	1	1	7	1	7	4	7	7	7	7	7	7	7	7	9	7	7	7	7	1	6.72727	7	7	6.625	1
shs01	2	22		2	#NULL!	#NULL!	1	62.682	#NULL!	4	5	3	4	2	5	5	5	4	4	4	3	3	4	1	5	1	3	5	7	7	5	6	6	5	9	1	1	1	1	2	4.09091	5.66667	1	4.625	3
shyo08	2	31	United States	1	1	5	4	#NULL!	135.885	1	1	1	6	1	5	1	6	6	7	6	5	4	2	3	3	2	3	3	2	2	7	1	7	4	9	5	5	4	3	4	3.72727	4	4.25	3	4.5
soca05	2	18		2	#NULL!	#NULL!	4	2.903	#NULL!	4	3	2	3	3	3	3	4	5	3	3	2	3	3	1	4	4	3	3	3	3	3	3	3	3	9	2	4	4	4	4	3.27273	3	3.5	3.25	2.5
stle06	1	32	america	2	#NULL!	#NULL!	4	#NULL!	20.003	4	5	3	3	3	3	3	3	5	3	3	2	2	3	1	5	5	3	3	4	4	4	5	4	3	9	3	5	3	3	5	3.45455	4	3.5	3.875	2
stle12	1	23	United States	2	#NULL!	#NULL!	4	#NULL!	19.292	4	5	1	4	2	5	4	5	6	3	5	2	2	2	1	2	1	2	2	2	2	3	2	4	2	9	3	2	2	3	6	4	2.66667	2.5	2	2
stmc06	2	38	US	1	1	5	2	#NULL!	59.752	1	1	4	4	4	4	4	4	4	4	4	4	3	4	1	6	4	3	6	2	6	4	6	6	6	9	3	3	3	3	6	3.45455	6	3	4.375	3.5
subh05	2	18	United States	2	#NULL!	#NULL!	1	133.972	#NULL!	1	1	1	1	1	1	1	1	4	1	1	1	1	1	1	1	1	1	1	1	7	1	4	4	4	9	1	1	1	1	7	1.27273	4	1	1.75	1
SUMA7	2	58	United States	1	1	5	3	#NULL!	#NULL!	6	6	6	7	2	5	6	5	4	5	5	3	5	3	1	4	2	6	4	7	7	5	5	6	6	9	4	3	3	5	6	5.18182	5.66667	3.75	4.75	4
suos01	2	66	USA	1	1	5	2	#NULL!	36.244	2	4	3	2	2	4	2	3	2	2	2	2	3	4	1	4	2	4	4	5	4	2	6	5	7	9	3	4	4	4	6	2.54545	6	3.75	3.625	2.5
tado10	2	33	United States of America	2	#NULL!	#NULL!	4	#NULL!	#NULL!	6	6	6	5	5	5	6	6	4	5	6	2	2	6	1	6	6	3	6	6	6	6	5	3	4	9	5	6	5	6	4	5.45455	4	5.5	5.625	2
tafeo5	2	40	United States	1	1	5	2	#NULL!	61.518	1	4	1	2	1	2	2	2	5	2	2	1	5	1	1	2	1	1	3	3	3	2	6	6	6	9	4	1	1	1	4	2.18182	6	1.75	2	3
tano04	2	35	usa	1	1	4	2	#NULL!	375.395	7	5	5	5	5	5	5	5	5	5	5	1	1	4	1	7	7	7	7	7	7	7	1	1	1	9	7	7	7	7	4	5.18182	1	7	6.625	1
tel94	1	18		2	#NULL!	#NULL!	2	#NULL!	33.731	5	5	1	1	1	2	2	2	6	2	2	1	1	2	1	2	2	2	2	2	2	2	5	5	5	9	2	2	2	2	7	2.63636	5	2	2	1
than11	2	34	usa	1	3	3	2	#NULL!	99.921	1	4	1	1	1	1	1	1	7	1	1	2	4	2	1	2	1	1	1	2	2	2	3	7	3	9	2	2	3	3	7	1.81818	4.33333	2.5	1.625	3
thwi09	1	57	USA	1	1	5	3	#NULL!	#NULL!	2	1	1	1	1	1	1	1	5	1	1	3	4	1	1	1	1	2	1	1	1	1	1	1	1	9	1	1	1	1	7	1.45455	1	1	1.125	3.5
TiSp04	2	33	USA	1	1	5	4	18.36	#NULL!	7	7	7	7	7	7	7	7	1	7	7	3	2	7	1	7	7	7	7	5	5	5	1	1	1	9	7	7	3	7	1	6.45455	1	6	6.25	2.5
tiwa09	2	27	usa	1	1	5	1	73.126	#NULL!	4	7	5	7	3	5	7	7	1	7	7	1	1	6	1	6	4	1	4	1	4	7	7	7	7	9	7	4	7	5	7	5.45455	7	5.75	4.125	1
trca11	2	25	United States	2	#NULL!	#NULL!	4	15.059	#NULL!	7	7	4	4	1	4	6	7	4	5	6	1	4	1	1	4	4	4	5	7	7	7	4	4	4	9	7	7	7	7	5	5	4	7	4.875	2.5
trka11	2	44	USA	1	1	5	3	#NULL!	#NULL!	3	3	4	3	3	3	3	3	4	3	3	3	3	3	1	3	1	4	3	5	5	5	3	3	4	9	3	3	3	3	6	3.18182	3.33333	3	3.625	3
trmy04	1	23	U.S.	2	#NULL!	#NULL!	2	#NULL!	53.725	1	3	1	1	1	1	2	3	7	2	2	1	1	1	1	1	2	4	1	1	1	6	1	1	1	9	1	5	1	1	7	2.18182	1	2	2.125	1
vafi03	1	58	USA	1	1	5	2	#NULL!	82.132	7	2	2	2	2	2	2	2	6	2	2	3	4	2	1	2	2	2	2	2	2	2	2	2	2	9	2	3	3	2	3	2.81818	2	2.5	2	3.5
VERU04	2	26	usa	2	#NULL!	#NULL!	4	#NULL!	11.563	2	4	2	2	3	3	2	2	4	2	3	3	4	3	4	4	4	3	4	4	3	5	4	2	2	4	4	4	3	4	3	2.63636	2.66667	3.75	3.75	3.5
vipa01	1	30	USA	2	#NULL!	#NULL!	3	#NULL!	#NULL!	4	5	4	6	3	5	3	5	4	5	5	4	5	3	1	5	2	3	3	4	3	2	4	2	4	9	3	2	2	2	5	4.45455	3.33333	2.25	3.125	4.5
whri06	2	26	USA	2	#NULL!	#NULL!	3	#NULL!	#NULL!	6	6	5	5	5	5	6	5	3	5	5	1	2	5	1	4	5	5	5	5	5	5	1	1	5	9	7	3	6	7	4	5.09091	2.33333	5.75	4.875	1.5
wico06	1	38	USA	1	1	3	4	#NULL!	#NULL!	7	7	7	7	7	7	7	7	7	7	7	1	1	7	1	7	7	7	7	7	7	7	7	1	7	9	7	1	1	7	1	7	5	4	7	1
ZACO01	1	23	USA	2	#NULL!	#NULL!	1	47.341	#NULL!	2	5	4	5	4	5	5	5	4	5	5	4	3	4	1	4	3	5	4	5	4	6	6	5	5	9	5	4	4	5	5	4.45455	5.33333	4.5	4.375	3.5
ZUZU09	2	30	US	2	#NULL!	#NULL!	1	120.718	#NULL!	1	4	3	4	3	3	5	2	4	3	3	1	5	1	1	4	2	5	4	4	4	2	2	4	4	9	1	1	1	3	6	3.18182	3.33333	1.5	3.25	3
